# Supplementary material for: Impact of Individual Colonic Segment Histological Activity on Disease Relapse in Patients with Ulcerative Colitis
Source: J Clin Med. 2025 Jul 13;14(14):4962. doi: 10.3390/jcm14144962 (PMC12295168; doi:10.3390/jcm14144962)
Supplement: Supplementary file 1 [file jcm-14-04962-s001.zip]

Archive with 1 entries (1 files):
- jcm-3721111-supplementary.pdf
